# Supplementary material for: Usefulness of Serum Biomarkers in Predicting Anastomotic Leakage After Gastrectomy
Source: Cancers (Basel). 2025 Jan 3;17(1):125. doi: 10.3390/cancers17010125 (PMC11720279; doi:10.3390/cancers17010125)
Supplement: Supplementary file 1 [file cancers-17-00125-s001.zip]

Archive with 1 entries (1 files):
- cancers-3363352-supplementary.pdf
